# Supplementary material for: Dating Whole Genome Duplication in Ceratopteris thalictroides and Potential Adaptive Values of Retained Gene Duplicates
Source: Int J Mol Sci. 2019 Apr 19;20(8):1926. doi: 10.3390/ijms20081926 (PMC6515051; doi:10.3390/ijms20081926)
Supplement: Supplementary file 1 [file ijms-20-01926-s001.zip › ijms-474761-supplementary/Table S1.XLSX]

## Sheet: Sheet1
Table S1 GO terms significantly enriched for the retained genes following the WGD event in the diploid.
GO term	Ontology	Description	Number of genes	p-value	FDR
GO:0043687	BP	post-translational protein modification	164	6.5e-12	2.4e-08
GO:0044419	BP	interspecies interaction between organisms	17	6.1e-11	1.1e-07
GO:0006464	BP	protein modification process	169	1.4e-10	1.7e-07
GO:0043632	BP	modification-dependent macromolecule catabolic process	28	1.8e-09	1.1e-06
GO:0006511	BP	ubiquitin-dependent protein catabolic process	28	1.5e-09	1.1e-06
GO:0019941	BP	modification-dependent protein catabolic process	28	1.8e-09	1.1e-06
GO:0043412	BP	macromolecule modification	173	5.6e-09	2.6e-06
GO:0044403	BP	symbiosis, encompassing mutualism through parasitism	13	5.3e-09	2.6e-06
GO:0019048	BP	virus-host interaction	7	6.6e-09	2.7e-06
GO:0032446	BP	protein modification by small protein conjugation	23	4e-08	1.5e-05
GO:0022415	BP	viral reproductive process	7	4.9e-08	1.7e-05
GO:0051603	BP	proteolysis involved in cellular protein catabolic process	28	5.8e-08	1.7e-05
GO:0030163	BP	protein catabolic process	30	6e-08	1.7e-05
GO:0044257	BP	cellular protein catabolic process	28	8.1e-08	2.1e-05
GO:0044267	BP	cellular protein metabolic process	231	8.9e-08	2.2e-05
GO:0016567	BP	protein ubiquitination	21	1.5e-07	3.5e-05
GO:0070647	BP	protein modification by small protein conjugation or removal	25	2e-07	4.4e-05
GO:0006793	BP	phosphorus metabolic process	181	2.9e-07	5.6e-05
GO:0006796	BP	phosphate metabolic process	181	2.8e-07	5.6e-05
GO:0009069	BP	serine family amino acid metabolic process	95	3.4e-07	6.2e-05
GO:0019538	BP	protein metabolic process	246	4.2e-07	7.4e-05
GO:0010182	BP	sugar mediated signaling pathway	10	6.2e-07	0.0001
GO:0009756	BP	carbohydrate mediated signaling	10	6.2e-07	0.0001
GO:0016032	BP	viral reproduction	7	6.6e-07	0.0001
GO:0046777	BP	protein amino acid autophosphorylation	22	8.4e-07	0.00012
GO:0071322	BP	cellular response to carbohydrate stimulus	10	1.7e-06	0.00024
GO:0051701	BP	interaction with host	9	4.2e-06	0.00057
GO:0051704	BP	multi-organism process	63	4.9e-06	0.00064
GO:0006468	BP	protein amino acid phosphorylation	93	5.6e-06	0.00072
GO:0007242	BP	intracellular signaling cascade	60	5.8e-06	0.00072
GO:0010286	BP	heat acclimation	9	6.7e-06	0.0008
GO:0023060	BP	signal transmission	80	8.7e-06	0.001
GO:0023046	BP	signaling process	80	9.1e-06	0.001
GO:0016192	BP	vesicle-mediated transport	33	1.2e-05	0.0013
GO:0016310	BP	phosphorylation	148	1.5e-05	0.0016
GO:0051017	BP	actin filament bundle assembly	6	1.6e-05	0.0016
GO:0007165	BP	signal transduction	74	2e-05	0.002
GO:0023052	BP	signaling	88	2.7e-05	0.0026
GO:0045184	BP	establishment of protein localization	49	4.7e-05	0.0044
GO:0015031	BP	protein transport	49	4.7e-05	0.0044
GO:0065009	BP	regulation of molecular function	34	5.3e-05	0.0048
GO:0006741	BP	NADP biosynthetic process	5	6.7e-05	0.0059
GO:0009607	BP	response to biotic stimulus	49	9.9e-05	0.0085
GO:0006952	BP	defense response	43	0.0001	0.0086
GO:0015693	BP	magnesium ion transport	7	0.00016	0.013
GO:0051707	BP	response to other organism	46	0.00019	0.015
GO:0006520	BP	cellular amino acid metabolic process	117	0.0002	0.016
GO:0008104	BP	protein localization	49	0.00023	0.018
GO:0009617	BP	response to bacterium	29	0.00026	0.019
GO:0071472	BP	cellular response to salt stress	5	0.00027	0.019
GO:0009719	BP	response to endogenous stimulus	58	0.00027	0.019
GO:0033036	BP	macromolecule localization	56	0.00039	0.027
GO:0007264	BP	small GTPase mediated signal transduction	22	0.00045	0.031
GO:0006767	BP	water-soluble vitamin metabolic process	16	0.00051	0.035
GO:0050789	BP	regulation of biological process	179	0.00053	0.036
GO:0010417	BP	glucuronoxylan biosynthetic process	5	0.00075	0.05
GO:0019899	MF	enzyme binding	35	4.1e-09	3.9e-06
GO:0019787	MF	small conjugating protein ligase activity	20	4.4e-08	2.1e-05
GO:0004842	MF	ubiquitin-protein ligase activity	18	4.5e-07	0.00012
GO:0019901	MF	protein kinase binding	19	5.7e-07	0.00012
GO:0016881	MF	acid-amino acid ligase activity	26	6.5e-07	0.00012
GO:0019900	MF	kinase binding	22	1.4e-06	0.00022
GO:0004674	MF	protein serine/threonine kinase activity	82	2.1e-06	0.00029
GO:0031625	MF	ubiquitin protein ligase binding	8	3.5e-06	0.00041
GO:0003841	MF	1-acylglycerol-3-phosphate O-acyltransferase activity	5	8.1e-06	0.00085
GO:0035064	MF	methylated histone residue binding	8	1.7e-05	0.0015
GO:0043424	MF	protein histidine kinase binding	8	1.7e-05	0.0015
GO:0005515	MF	protein binding	110	5.2e-05	0.0041
GO:0051015	MF	actin filament binding	6	6.2e-05	0.0045
GO:0016879	MF	ligase activity, forming carbon-nitrogen bonds	28	7.4e-05	0.005
GO:0009927	MF	histidine phosphotransfer kinase activity	6	0.00011	0.0069
GO:0005516	MF	calmodulin binding	11	0.00013	0.0078
GO:0016411	MF	acylglycerol O-acyltransferase activity	5	0.00014	0.0079
GO:0015095	MF	magnesium ion transmembrane transporter activity	7	0.00016	0.0084
GO:0004612	MF	phosphoenolpyruvate carboxykinase (ATP) activity	5	0.00027	0.013
GO:0008270	MF	zinc ion binding	62	0.00032	0.015
GO:0060089	MF	molecular transducer activity	27	0.00046	0.019
GO:0003951	MF	NAD+ kinase activity	5	0.00046	0.019
GO:0004871	MF	signal transducer activity	27	0.00046	0.019
GO:0042393	MF	histone binding	9	0.00066	0.026
GO:0008276	MF	protein methyltransferase activity	8	0.00085	0.032
GO:0004707	MF	MAP kinase activity	11	0.001	0.037
GO:0016773	MF	phosphotransferase activity, alcohol group as acceptor	119	0.0014	0.048
GO:0004721	MF	phosphoprotein phosphatase activity	21	0.0014	0.048
GO:0005886	CC	plasma membrane	141	5.8e-07	0.00046
GO:0030117	CC	membrane coat	16	2.8e-06	0.00072
GO:0048475	CC	coated membrane	16	2.8e-06	0.00072
GO:0005737	CC	cytoplasm	422	0.00017	0.011
GO:0044433	CC	cytoplasmic vesicle part	10	0.00017	0.011
GO:0031090	CC	organelle membrane	91	0.00013	0.011
GO:0030662	CC	coated vesicle membrane	10	0.0001	0.011
GO:0030981	CC	cortical microtubule cytoskeleton	6	0.00018	0.011
GO:0055028	CC	cortical microtubule	6	0.00011	0.011
GO:0012506	CC	vesicle membrane	10	0.00017	0.011
GO:0030659	CC	cytoplasmic vesicle membrane	10	0.00017	0.011
GO:0030120	CC	vesicle coat	10	5.9e-05	0.011
GO:0005794	CC	Golgi apparatus	57	0.00019	0.011
GO:0005881	CC	cytoplasmic microtubule	6	0.00018	0.011
GO:0030135	CC	coated vesicle	10	0.00021	0.011
GO:0005829	CC	cytosol	114	0.0003	0.014
GO:0030660	CC	Golgi-associated vesicle membrane	8	0.00031	0.014
GO:0005773	CC	vacuole	63	0.00033	0.014
GO:0044431	CC	Golgi apparatus part	31	0.00039	0.016
GO:0044439	CC	peroxisomal part	6	0.00043	0.016
GO:0044438	CC	microbody part	6	0.00043	0.016
GO:0030863	CC	cortical cytoskeleton	6	0.00062	0.022
GO:0005798	CC	Golgi-associated vesicle	8	0.00085	0.029
GO:0005768	CC	endosome	21	0.00092	0.03
GO:0044444	CC	cytoplasmic part	375	0.0013	0.041
GO:0022627	CC	cytosolic small ribosomal subunit	13	0.0015	0.046
GO:0005802	CC	trans-Golgi network	21	0.0017	0.049
All listed terms are significantly enriched for the genes retained after WGD by Fisher's exact test (p=0.05) with a false discovery rate (FDR) correction. BP, Biological process; CC, cellular component; MF, molecular function.
